# Supplementary material for: Associations between High Protein Intake, Linear Growth, and Stunting in Children and Adolescents: A Cross-Sectional Study
Source: Nutrients. 2023 Nov 17;15(22):4821. doi: 10.3390/nu15224821 (PMC10675685; doi:10.3390/nu15224821)
Supplement: Supplementary file 1 [file nutrients-15-04821-s001.zip]

Archive with 1 entries (1 files):
- nutrients-2685696-supplementary.pdf
